# Supplementary material for: A fat-derived metabolite regulates a peptidergic feeding circuit in Drosophila
Source: PLoS Biol. 2017 Mar 28;15(3):e2000532. doi: 10.1371/journal.pbio.2000532 (PMC5369665; doi:10.1371/journal.pbio.2000532)
Supplement: S1 Table — (XLS) [file pbio.2000532.s013.xls]

## Sheet: miRNA O_E screen results - miRN
Table S1, Related to Figure 1.
miRNA over-expression screen results
UAS-miRNA	Feeding fold change	P-value
miR-iab-4	1.26986	0.00357743
miR-277	1.1938	0.00422692
miR-276a	1.15937	0.00540103
miR-92a	1.20148	0.00674326
miR-10	1.22224	0.0144855
miR-286	1.24242	0.0198065
miR-311	0.796492	0.0247001
miR-5	1.34807	0.0350293
miR-278	1.14646	0.0427194
miR-279	1.26347	0.0488529
miR-263a	1.23553	0.0543715
miR-315	1.19876	0.0593133
miR-307	1.20278	0.0994496
miR-12	1.21327	0.117347
miR-124	1.10847	0.123849
miR-14	1.09678	0.207965
miR-274	1.15663	0.223117
miR-314	0.904414	0.250231
miR-304	0.847458	0.270707
miR-288	0.904189	0.272773
miR-284	0.893546	0.29927
miR-285	0.905777	0.352496
miR-310	1.10743	0.385019
miR-312	0.941399	0.463277
miR-79	1.08871	0.469206
miR-1	0.930952	0.489584
miR-308	0.945738	0.504338
miR-309	1.05276	0.565707
miR-31	1.02935	0.697015
miR-305	0.951839	0.722185
miR-87	1.0393	0.723079
miR-9a	0.980495	0.726713
miR-33	1.02551	0.847293
miR-303	0.996116	0.972535
miR-313	0.995353	0.973747
