# Supplementary material for: A fat-derived metabolite regulates a peptidergic feeding circuit in Drosophila
Source: PLoS Biol. 2017 Mar 28;15(3):e2000532. doi: 10.1371/journal.pbio.2000532 (PMC5369665; doi:10.1371/journal.pbio.2000532)
Supplement: S2 Table — (XLS) [file pbio.2000532.s014.xls]

## Sheet: Secondary RNAi screen results -
Table S2, Related to Figure 2.
Secondary RNAi screen results
Gene	Feeding fold change	P-value
purple	1.2612	6.84992e-07
hth	1.26011	1.54666e-06
CG9008	1.22806	0.000119177
tamo	1.27298	0.000732203
Mp20	1.17832	0.00293474
CG6490	1.11813	0.0222861
Gap1	1.10734	0.0523482
Antp	1.07907	0.0549909
CG18292	1.11329	0.0645489
CG6700	0.891275	0.0653671
pino	1.05737	0.238049
CG9426	1.05736	0.264166
Ubx	0.963195	0.403992
stam	0.963188	0.430838
Elongin-B	0.994118	0.885408
CG10444	1.00389	0.919615
CG32204	0.998476	0.972973
